# Supplementary material for: Probiotic Potential and Genome-Based Characterization of Lactiplantibacillus plantarum M2, a Promising Isolate Obtained from Spontaneous Fermentation of Humiria balsamifera Pulp
Source: Pharmaceutics. 2025 Dec 3;17(12):1557. doi: 10.3390/pharmaceutics17121557 (PMC12736787; doi:10.3390/pharmaceutics17121557)
Supplement: Supplementary file 1 [file pharmaceutics-17-01557-s001.zip]

Archive with 1 entries (1 files):
- pharmaceutics-4000116-supplementary.pdf
